# Supplementary material for: Printability in Multi-material Projection-Based 3-Dimensional Bioprinting
Source: Research (Wash D C). 2025 Mar 4;8:0613. doi: 10.34133/research.0613 (PMC11876545; doi:10.34133/research.0613)
Supplement: Supplementary 1 — Figs. S1 to S12 Table S1 Movies S1 to S3 [file research.0613.f1.zip]

Archive with 4 entries (4 files):
- Movie S1.mp4
- Movie S2.mp4
- Movie S3.mp4
- Supplymentary material.docx
